# Supplementary material for: Quantitative estimates of average geomagnetic axial dipole dominance in deep geological time
Source: Nat Commun. 2020 Nov 30;11:6100. doi: 10.1038/s41467-020-19794-7 (PMC7704635; doi:10.1038/s41467-020-19794-7)
Supplement: Supplementary file 4 — Supplementary Data 2 [file 41467_2020_19794_MOESM4_ESM.xlsx]

## Sheet: Supplementary Table 2
Model name	ar	E	Ra	Pm	Thermal BC	Heat flux heterogeneity pattern	e	γ	Rm	Regime	τT	Duration (kyr)	Timestep (kyr)	AD/NADmedian	O/Emedian	AD/NADTAF	O/ETAF	a (°)	b	RMSE (°)
LEDA00155 (Model 1)	0.35	0.0005	250	5	FFFF	H	0	0	217.145	R	0.149586	2035.06	0.226142	1.45763	0.936952	27.0801	48.8596	24.9671	0.521944	2.67467
LEDA00253,55 (Model 2)	0.35	0.0005	350	10	FFFF	H	0	0	462.341	M	0.160022	933.484	0.0348458	1.98721	0.701516	35.0397	19.4964	24.5065	0.402898	3.27102
LEDA003trunc55 (Model 2 eps = 0.3)	0.35	0.0005	350	10	FFFF	r-Y20	0.3	0	473.039	M	0.220065	396.513	0.0434868	1.06275	0.632407	24.163	48.2089	35.7216	0.438966	4.53887
LEDA004trunc55 (Model 2 eps = 0.75)	0.35	0.0005	350	10	FFFF	r-Y20	0.75	0	473.802	M	0.402286	410.539	0.0454186	0.306448	0.564121	13.8049	15.9125	47.452	0.411211	5.16909
LEDA00653,55 (Model 3)	0.35	0.0005	300	5	FTFF	H	0	0	227.352	M	0.253272	1412.18	0.153849	0.930245	1.17856	21.0167	25.4292	28.4298	0.594012	3.41606
LEDA00755 (Model 4)	0.35	0.0005	350	5	FFFF	H	0	0	256.372	R	0.110978	2560.23	0.105922	2.24198	1.07228	34.1973	207.967	21.5428	0.441339	2.1122
LEDA00855 (Model 5)	0.35	0.0005	400	5	FFFF	H	0	0	271.239	R	0.114872	2746.45	0.109107	2.04504	0.888661	36.0681	235.851	23.3753	0.424855	1.97539
LEDA00955 (Model 6)	0.35	0.0005	250	10	FFFF	H	0	0	386.237	D	0.00209807	995.742	0.0642622	3.60919	1.18403	34.912	158.35	18.7233	0.330271	1.17922
LEDA01055 (Model 7)	0.35	0.0005	200	10	FTFF	H	0	0	324.129	D	0.0277726	1802.36	0.0472776	4.94799	1.11061	32.883	191.728	16.8885	0.240705	0.945188
LEDA011	0.35	0.0005	200	10	FTFF	H	0	1.5	425.528	R	0.0611077	918.957	0.0558568	2.86926	0.760013	31.6332	47.4204	22.4378	0.281201	2.27359
LEDA012	0.35	0.0005	200	10	FTFF	H	0	0.75	393.097	M	0.190093	898.75	0.0723515	1.42865	0.943926	20.229	108.571	27.5127	0.510346	3.21546
LEDA013	0.35	0.0005	200	10	FTFF	H	0	3	542.743	M	0.302033	870.972	0.0424533	0.699841	0.378316	29.0146	0.098722	46.337	0.364499	3.28636
LEDA015trunc	0.35	0.0005	200	10	FTFF	H	0	-0.824	236.291	D	0	611.051	0.0750216	7.79604	0.462968	68.0174	51.9636	15.3369	0.199712	0.958845
LEDA016	0.35	0.0005	200	10	FTFF	H	0	-1.14	211.222	D	0	733.672	0.106298	7.8784	0.379661	69.1026	6.6322	15.9801	0.206256	1.04299
LEDA017	0.35	0.0005	200	10	FTFF	H	0	-1.44	191.482	D	0	890.412	0.102962	5.70139	0.206108	85.7764	6.1122	18.5894	0.240326	0.863684
LEDA018trunc (Model 7 eps = 0.3)	0.35	0.0005	200	10	FTFF	r-Y20	0.3	0	353.138	M	0.322313	551.89	0.0989228	0.327585	0.958012	11.8632	15.8303	43.5571	0.49867	3.86796
LEDA02153,55 (Model 8)	0.35	0.0005	400	10	FTFF	H	0	0	471.268	D	0	311.704	0.0455774	2.92791	0.828526	30.9461	32.0447	22.7488	0.276518	1.65712
LEDA02255 (Model 9)	0.35	0.0005	450	5	FFFF	H	0	0	289.085	R	0.150042	1399.84	0.10698	1.37581	0.687431	34.5929	102.132	28.7108	0.466826	3.0574
LEDA02355 (Model 10)	0.35	0.0005	250	5	FTFF	H	0	0	207.441	M	0.275524	5900.44	0.269722	0.652673	1.27918	19.9967	125.376	28.4121	0.62947	3.23631
LEDA02455 (Model 11)	0.35	0.0005	400	5	FTFF	H	0	0	257.889	R	0.055627	1224.23	0.139466	2.80249	1.13593	28.0806	68.3499	20.1923	0.389004	1.48915
LEDA02555 (Model 12)	0.35	0.0005	450	10	FFFF	H	0	0	532.912	M	0.272345	983.554	0.0202373	0.933339	0.543425	48.2429	10.9669	38.7977	0.427114	3.38448
LEDA02653,55 (Model 13)	0.35	0.00012	34.9	10	FTFF	T	0.3	0	110.728	D	0	2036.56	0.0616337	64.3658	3.74689	416.669	8.789	4.20255	0.0977775	0.514002
LEDA02753,55 (Model 15)	0.35	0.00012	57.5	10	FTFF	T	0.6	0	191.218	D	0	145.125	0.0627974	11.6046	1.37763	47.232	1.4399	9.37594	0.208881	1.44156
LEDA02853,55 (Model 17)	0.35	0.00012	34.9	10	FTFF	T	0.9	0	135.179	D	0	1860.11	0.0718132	35.2854	2.10243	66.2408	3.2485	5.10728	0.0745776	0.787678
LEDA02955 (Model 19)	0.35	0.0005	100	10	FTFF	r-Y20	1.5	0	214.125	D	0	866.65	0.140781	4.2117	0.3427	23.9453	3.4588	18.2126	0.331919	1.27506
LEDA03055 (Model 20 eps = 1.5)	0.35	0.0005	100	10	FFFF	r-Y20	1.5	0	209.781	D	0	828.241	0.118778	7.10872	0.579043	41.5137	54.4947	14.5134	0.26233	0.839513
LEDA03255 (Model 22)	0.35	0.0005	150	10	FFFF	r-Y20	1.5	0	336.919	M	0.263919	2394	0.164119	0.627357	0.835191	10.4531	112.346	39.1847	0.476819	6.27249
LEDA03353,55 (Model 23)	0.35	0.00012	20	2	FTFF	H	0	0	126.135	D	0	1796.28	0.109737	33.5104	0.786403	278.149	35.7959	6.87396	0.125957	0.37859
LEDA03453,55 (Model 24)	0.35	0.00012	50	2	FTFF	H	0	0	188.724	D	0	1806.94	0.0565447	30.7006	1.32166	196.487	374.678	7.10626	0.108924	0.307971
LEDA03553,55 (Model 25)	0.35	0.00012	100	2	FTFF	H	0	0	264.4	D	0	828.018	0.0100001	25.3819	1.61426	156.238	10.5207	7.3568	0.126466	0.391448
LEDA03653,55 (Model 26)	0.35	0.00012	20	2	FTFF	H	0	0	78.3569	D	0	1999.7	0.405372	71.7773	0.179226	4742.2	5.3361	6.79695	0.0346601	0.203562
LEDA03753,55 (Model 27)	0.35	0.00012	50	2	FTFF	H	0	0	104.659	D	0	536.677	0.0441928	67.5968	0.588382	582.121	8.5609	5.4859	0.0678852	0.291333
LEDA03853,55 (Model 28)	0.35	0.00012	20	2	FTFF	H	0	0	71.88	D	0	1091.18	0.449046	67.7356	0.518579	1655.89	5.8536	5.51696	0.0792725	0.253715
LEDA03953,55 (Model 29)	0.35	0.00012	50	2	FTFF	H	0	0	102.463	D	0	1999.92	0.0069771	23.996	1.06095	130.408	21.8058	7.17061	0.162203	0.705226
LEDA04055 (Model 30)	0.35	0.001	60	10	FTFF	H	0	0	118.84	D	0	3852.93	0.452753	5.80911	0.174232	88.8143	13.424	18.1859	0.268924	0.856351
LEDA04155 (Model 31)	0.35	0.001	70	10	FTFF	H	0	0	134.411	D	0	2835.64	0.375582	5.09922	0.21296	83.8091	39.3704	19.3861	0.275272	0.746378
LEDA04255 (Model 32)	0.35	0.001	90	10	FTFF	H	0	0	160.21	D	0	2681.3	0.31649	9.53512	0.734763	42.354	21.7327	13.832	0.166171	0.659347
LEDA04655 (Model 36)	0.35	0.001	200	10	FTFF	H	0	0	296.864	M	0.36721	142.112	0.194941	0.373421	0.605295	8.9786	2.4384	46.5788	0.454591	3.79171
LEDA047	0.35	0.0005	400	10	FTFF	H	0	-1	153.958	D	0	728.202	0.0947316	20.9303	0.478945	81.4997	4.713	9.61285	0.136265	0.652521
LEDA048	0.35	0.0005	250	10	FTFF	H	0	-0.824	268.507	D	0	1142.83	0.075053	8.96653	0.750201	62.725	49.5565	13.4024	0.19731	0.635753
LEDA049	0.35	0.0005	400	10	FTFF	H	0	-0.824	373.712	D	0	945.684	0.0458291	5.35871	1.13368	51.7941	20.4044	15.7042	0.272274	0.806337
LEDA051	0.2	0.0005	350	5	FFFF	H	0	0	166.411	D	0	865.949	0.634395	2.66283	4.05046	19.5666	47.3056	15.656	0.437786	1.70292
LEDA052	0.1	0.001	90	10	FTFF	H	0	0	160.657	D	0	1952.66	0.186965	4.43143	1.1405	18.5101	131.448	16.5065	0.297765	1.21986
LEDA053	0.2	0.001	90	10	FTFF	H	0	0	162.354	D	0	2142.58	0.281992	3.60752	1.12647	17.6353	8.9035	18.4543	0.320293	1.10859
LEDA054	0.35	0.0005	300	5	FTFF	H	0	-0.824	273.628	M	0.180785	1151.91	0.300682	1.21564	0.718897	37.8779	8.3256	30.7226	0.506218	3.60682
LEDA055	0.35	0.0005	300	5	FTFF	H	0	-1.14	286.716	R	0.142672	798.489	0.245613	1.27653	0.756154	39.9602	4.8261	29.1203	0.512257	2.97598
LEDA056	0.35	0.0005	300	5	FTFF	H	0	-1.44	299.242	M	0.267294	1496.61	0.145925	0.76149	0.654263	50.6093	14.6568	39.8413	0.456946	3.97052
LEDA057	0.35	0.0005	250	5	FTFF	H	0	-0.824	247.639	D	0.0150267	994.895	0.100943	4.05483	1.64496	36.0102	37.2047	16.1264	0.359952	1.37036
LEDA058	0.35	0.0005	250	5	FTFF	H	0	-1.14	264.821	M	0.254747	1236.34	0.0157555	0.818022	0.732351	35.8341	15.4947	33.8037	0.513851	4.12098
LEDA05955 (Model 51)	0.35	0.0005	100	20	FTFF	H	0	0	330.785	D	0	793.344	0.0952737	6.24942	0.53055	49.0871	36.6708	17.859	0.184681	0.974871
LEDA06055 (Model 52)	0.35	0.001	120	20	FTFF	H	0	0	367.778	D	0	629.872	0.0749937	5.40399	0.496408	57.2221	36.9983	18.9558	0.205753	1.09933
LEDA06155 (Model 53)	0.35	0.001	200	20	FTFF	H	0	0	460.244	M	0.252579	577.917	0.0664119	1.03226	0.56642	43.2527	13.5193	30.0252	0.481825	4.53506
LEDA06255 (Model 54)	0.35	0.001	120	20	FFFF	H	0	0	441.954	M	0.24839	1069.49	0.0814661	0.79814	0.619259	34.0728	22.1915	37.6816	0.460055	4.21004
LEDA06355 (Model 55)	0.35	0.001	150	20	FFFF	H	0	0	495.245	M	0.202811	814.764	0.0570523	0.963989	0.621749	28.4745	31.6705	36.4962	0.453883	3.85064
LEDA065	0.35	0.001	105	10	FFFF	H	0	0	226.091	M	0.389599	1326.38	0.360625	0.338793	0.616174	15.4873	4.1473	48.1119	0.38846	4.37276
LEDA067	0.35	0.0005	100	10	FFFF	r-Y20	0.3	0	198.928	D	0	1096.24	0.128697	9.06959	0.756455	58.0186	41.3574	13.4158	0.192627	0.724689
LEDA068	0.35	0.0005	400	10	FTFF	H	0	-1.14	332.45	D	0	936.28	0.0562668	7.51264	1.24931	71.114	105.594	13.2892	0.253102	0.774608
LEDA069	0.35	0.0005	400	10	FTFF	H	0	-1.44	285.955	D	0	1006.61	0.0622439	11.634	0.984208	107.54	10.8817	11.2638	0.197517	0.550262
LEDA070	0.35	0.0005	100	10	FFFF	H	0	0	201.37	D	0	968.658	0.115207	8.73269	0.880303	59.5417	81.4904	13.6102	0.185325	0.712305
LEDA071	0.35	0.0005	100	10	FFFF	r-Y20	0.75	0	209.801	D	0	693.624	0.0294432	6.5314	0.535207	31.17	2.4273	14.1472	0.25979	1.12159
LEDA072	0.35	0.0005	400	10	FTFF	r-Y20	1.5	-1.44	329.744	D	0	616.757	0.0478811	7.19062	1.21915	20.9648	21.8946	12.879	0.215708	1.19903
